# Supplementary material for: Physiological Signals and Affect as Predictors of Advertising Engagement
Source: Sensors (Basel). 2023 Aug 3;23(15):6916. doi: 10.3390/s23156916 (PMC10422422; doi:10.3390/s23156916)
Supplement: Supplementary file 1 [file sensors-23-06916-s001.zip]

Archive with 1 entries (1 files):
- sensors-2471927-supplementary.csv
