# Supplementary material for: Physiological Signals and Affect as Predictors of Advertising Engagement
Source: Sensors (Basel). 2023 Aug 3;23(15):6916. doi: 10.3390/s23156916 (PMC10422422; doi:10.3390/s23156916)
Supplement: Supplementary file 1 [file sensors-23-06916-s001.zip › sensors-2471927-supplementary.csv]

userID	AdID	type	mean_normalized	UES_binary
39	2	EDA	-0.4613213575936832	1
51	1	EDA	0.006829217360797619	0
38	3	EDA	3.2672967710477128	0
50	3	EDA	1.0873900964914764	0
49	1	EDA	1.2659081191845178	0
10	3	EDA	-0.14499225775428204	1
39	1	EDA	-0.31037039209104206	0
58	3	EDA	0.26981691554195714	0
54	3	EDA	-0.273482596747713	1
1	2	EDA	-0.03447433708218249	0
16	3	EDA	0.23419614346038606	1
8	2	EDA	0.78818066906131	1
36	3	EDA	1.8248985044398771	1
21	3	EDA	0.49358240152145055	1
22	3	EDA	-0.09703309815802477	1
23	2	EDA	-0.6476515814805399	1
7	3	EDA	0.13584336951353704	0
11	2	EDA	-0.35191086346128303	1
4	3	EDA	0.21154052167495835	1
14	2	EDA	-0.6462037083144538	1
48	3	EDA	1.3899719348030946	1
52	2	EDA	-0.1298439718427157	1
56	3	EDA	0.1883150698747885	1
5	3	EDA	0.3824333565075405	0
6	2	EDA	0.9767584796199703	0
34	2	EDA	1.3758108324827436	1
55	3	EDA	-0.4760915785716487	0
28	1	EDA	0.0	0
29	3	EDA	-0.05451109043818129	1
10	1	EDA	0.009126179200047473	0
23	4	EDA	-0.5350221223207949	1
50	1	EDA	1.4481489352986765	0
34	4	EDA	0.9528832039733511	0
8	4	EDA	0.6044600173344846	0
38	1	EDA	3.473300136596155	0
1	4	EDA	-0.3146957098300478	0
36	1	EDA	1.6977852186464204	0
39	3	EDA	-0.4379130322127594	1
49	3	EDA	0.38604354827825327	1
30	1	EDA	-0.4111800938255997	1
30	3	EDA	-0.5510508646793983	0
51	3	EDA	-0.4620456071723666	1
28	3	EDA	-0.2910936996376967	1
32	1	EDA	-0.6375214091973576	1
53	3	EDA	-0.4741751418844413	1
13	1	EDA	-0.4833595865773902	0
17	3	EDA	-0.7163725242124727	1
24	1	EDA	-0.6793064446212732	0
50	2	EDA	0.5048166712374564	1
13	3	EDA	-0.5578208063240668	0
17	1	EDA	-0.6914278725380694	0
32	3	EDA	-0.6735772295312303	1
53	1	EDA	-0.39544291580482016	1
29	1	EDA	-0.3792214902127709	0
57	2	EDA	0.06415480302442256	1
37	3	EDA	-0.3593837527091649	0
47	2	EDA	0.7489961907305739	1
8	3	EDA	0.4239310810678048	0
1	3	EDA	-0.32043526527708754	1
56	2	EDA	0.36989393598268827	0
49	2	EDA	0.1258021012695394	1
48	2	EDA	1.6342392947081164	1
51	2	EDA	-0.38467069533506854	1
2	2	EDA	0.048540940144105454	1
28	2	EDA	-0.17251021148272164	1
53	2	EDA	-0.5018957627419945	0
4	2	EDA	0.518305016217574	1
17	2	EDA	-0.6974948187185792	0
5	2	EDA	0.5708491186831861	0
24	2	EDA	-0.6447364359507752	1
13	2	EDA	-0.61799299684774	1
22	2	EDA	-0.08440849417346831	1
32	2	EDA	-0.6435097436114534	1
21	2	EDA	0.32184301025485934	1
29	2	EDA	-0.40745743377866017	1
16	2	EDA	-0.2800590333428964	1
30	2	EDA	-0.4955784856296974	0
54	2	EDA	-0.37266888914984425	0
36	2	EDA	1.7748262046367567	1
58	2	EDA	0.7454775161974647	1
38	2	EDA	3.915131283801903	0
7	2	EDA	0.014818247222112654	0
34	3	EDA	1.360128525169183	1
23	3	EDA	-0.6809426431586018	1
55	2	EDA	-0.5509983955292872	1
19	3	EDA	-0.13077976740617592	1
20	3	EDA	-0.725555325855388	1
46	2	EDA	-0.5731735774804341	0
12	3	EDA	2.5936877523048376	0
35	2	EDA	1.709536694468188	1
27	3	EDA	-0.11864998994024067	0
9	3	EDA	-0.5733574815068558	0
33	2	EDA	0.5287045774035308	1
31	3	EDA	0.4589053312938062	0
31	2	EDA	1.0047987412864423	1
33	3	EDA	0.20542551985604007	1
9	2	EDA	-0.4673532763892431	1
35	3	EDA	0.8014365891901442	1
27	2	EDA	-0.2742379453587771	1
46	3	EDA	-0.6021108294524291	0
12	2	EDA	3.3296646514276587	1
47	3	EDA	0.1183823797147311	1
20	2	EDA	-0.734463762920085	1
57	3	EDA	-0.22821003916955523	0
19	2	EDA	0.23793238412921272	1
6	3	EDA	0.3844933411810058	0
52	3	EDA	-0.22969591141730883	1
14	3	EDA	-0.6302228790380449	1
37	2	EDA	-0.16390849117240186	1
11	3	EDA	-0.3515787350502658	1
11	4	EDA	-0.22442209030149027	0
58	1	EDA	0.6196369541216751	1
24	3	EDA	-0.6008915637800346	1
7	4	EDA	0.25478994489784534	1
35	1	EDA	1.153348303780301	0
54	4	EDA	-0.21884615896335635	0
33	1	EDA	0.4028518579133124	0
16	4	EDA	0.07728133251493417	1
21	4	EDA	0.38510346790945177	1
31	1	EDA	0.8682715445771608	0
9	1	EDA	-0.41508623862050786	0
22	4	EDA	0.115560614515359	0
27	1	EDA	-0.08108964515511763	0
14	4	EDA	-0.683045006413621	1
12	1	EDA	3.0706231794522485	0
4	4	EDA	0.35907853045566124	1
20	1	EDA	-0.734319458970619	0
48	4	EDA	1.601105512857474	1
19	1	EDA	0.0449739252134119	0
56	4	EDA	0.5901732903778077	1
5	4	EDA	0.8075005911970646	1
37	1	EDA	-0.21733405300154907	0
55	4	EDA	-0.42389135231849806	0
37	4	EDA	-0.1554383972615486	0
55	1	EDA	-0.5423386449262448	0
58	4	EDA	0.7519960727072559	1
19	4	EDA	-0.0542504083479883	1
10	4	EDA	-0.057940334072332414	1
50	4	EDA	1.0110579096942025	1
1	1	EDA	-0.1292512921186646	1
49	4	EDA	1.200989460300979	0
51	4	EDA	-0.4609490121989458	0
8	1	EDA	0.850228911278415	0
28	4	EDA	-0.400338836640702	1
34	1	EDA	1.561944367513014	0
53	4	EDA	-0.10649715287227127	0
23	1	EDA	-0.5554526949063288	0
17	4	EDA	-0.7031308039661618	1
11	1	EDA	-0.1612563764373575	0
24	4	EDA	-0.5883754167147058	0
13	4	EDA	-0.5414939839280004	1
52	1	EDA	0.31825290388914	0
32	4	EDA	-0.6600297111006941	1
29	4	EDA	-0.18879812170355478	1
6	1	EDA	1.7100831220938701	1
30	4	EDA	-0.3919581259771104	1
57	1	EDA	0.39462121839306297	0
36	4	EDA	1.7596728544673608	0
38	4	EDA	3.7867155069451326	1
47	1	EDA	0.8003064025128122	1
46	1	EDA	-0.509689465868155	0
5	1	EDA	0.5491721513082088	0
10	2	EDA	-0.19868797649497505	0
6	4	EDA	0.14882944928492664	1
4	1	EDA	0.7689208359588053	0
27	4	EDA	0.07434630169640113	0
16	1	EDA	0.033217782021573945	0
21	1	EDA	0.3890912467312464	0
33	4	EDA	0.3321046117658299	0
22	1	EDA	0.09322731475548945	0
47	4	EDA	0.26492109750778964	0
12	4	EDA	3.750116265069723	1
57	4	EDA	-0.028111143311542148	1
31	4	EDA	0.8325225424172684	1
48	1	EDA	1.4809025888375518	0
56	1	EDA	0.7940421863100482	0
54	1	EDA	-0.041126684735009224	0
7	1	EDA	0.21692530093667878	0
35	4	EDA	1.833588935900658	1
52	4	EDA	0.5556832008627504	0
20	4	EDA	-0.7353029256985243	1
9	4	EDA	-0.46265134717169826	0
46	4	EDA	-0.4740257843391521	1
49	3	heart rate	0.028686141592220195	1
30	4	heart rate	-0.5480624138655514	1
34	3	heart rate	0.31571684644376885	1
1	3	heart rate	0.8386793275925317	1
29	4	heart rate	-0.22531572647728743	1
57	4	heart rate	1.519322994685028	1
50	3	heart rate	-0.37223916253947753	0
23	3	heart rate	-0.5477636987537888	1
47	4	heart rate	-0.5880372579344996	0
11	3	heart rate	0.4503651192297438	1
18	3	heart rate	-0.009674072316989314	0
38	4	heart rate	-0.3110473404557855	1
51	3	heart rate	0.029931460308212577	1
52	3	heart rate	-0.2780637252569459	1
50	4	heart rate	-0.4477064778124751	1
6	3	heart rate	0.260426774005598	0
28	3	heart rate	-1.2402680302118019	1
10	4	heart rate	0.43491577680274257	1
36	4	heart rate	0.8609564926863067	0
39	3	heart rate	-0.045624402288497734	1
1	4	heart rate	0.6597707732488239	0
49	2	heart rate	0.32523906664303814	1
50	2	heart rate	-0.7025233122300334	1
49	4	heart rate	-0.3383170322689701	0
11	4	heart rate	1.0155058151598941	0
38	2	heart rate	-0.06985335135589561	0
51	4	heart rate	-0.20877957760308458	0
36	2	heart rate	0.9699586182729573	1
23	4	heart rate	-0.1690024857296702	1
30	2	heart rate	-0.39212239978345304	0
28	4	heart rate	-1.1197051436670267	1
52	4	heart rate	0.22331439765347594	0
29	2	heart rate	-0.2053635394017871	1
34	4	heart rate	0.527671751673801	0
39	2	heart rate	0.10994368988629095	1
32	2	heart rate	-1.087408194991052	1
13	2	heart rate	-1.4053408428560594	1
17	4	heart rate	0.38915851961816184	1
24	2	heart rate	0.7817750612490799	1
8	4	heart rate	1.643279775355138	0
6	4	heart rate	0.12692805303128626	1
17	2	heart rate	0.322051743265828	0
24	4	heart rate	0.5501751691660963	0
53	2	heart rate	-0.6703726857447787	0
13	4	heart rate	1.060820550807988	1
28	2	heart rate	-0.7589203286791041	1
51	2	heart rate	-0.19977426823244074	1
32	4	heart rate	-1.2423870378338986	1
53	4	heart rate	-0.21712671213149137	0
57	3	heart rate	0.9292077954468765	0
46	3	heart rate	-0.2822790089220244	0
47	3	heart rate	-0.6136071319301005	1
56	3	heart rate	0.568979936951471	1
48	4	heart rate	-1.1440526884819424	1
29	3	heart rate	-0.29080814784085024	1
48	3	heart rate	-0.9485571798511324	1
3	3	heart rate	-1.2447566884571177	1
4	3	heart rate	-0.8808937271710309	1
56	4	heart rate	0.07539877393283384	1
7	3	heart rate	0.6009123110152776	0
5	4	heart rate	-0.39711727637201244	1
30	3	heart rate	-0.4035236801108209	0
22	3	heart rate	0.8095607842038673	1
55	4	heart rate	-0.4413663398583089	0
9	4	heart rate	-0.32446706753991944	0
25	3	heart rate	0.5745387297213757	0
21	3	heart rate	0.28528024897408505	1
37	4	heart rate	-0.5747190123306128	0
16	3	heart rate	-0.7902614555172127	1
36	3	heart rate	0.5974318081777527	1
54	3	heart rate	1.3724361126133466	1
60	4	heart rate	1.052703979900243	0
19	4	heart rate	-0.027339265974885306	1
58	3	heart rate	1.6905862417238338	0
38	3	heart rate	-0.3963287979155226	0
10	3	heart rate	0.01647879284793748	1
12	4	heart rate	0.37814484028909046	1
20	4	heart rate	-0.8044283253836746	1
27	4	heart rate	0.13326058968935556	0
46	4	heart rate	-0.2778773217564101	1
3	4	heart rate	-1.2335844740703388	1
32	3	heart rate	-1.297685098851365	1
58	4	heart rate	2.687397110905471	1
53	3	heart rate	-0.6695220956784108	1
54	4	heart rate	1.4694394422147097	0
35	3	heart rate	-1.5570888229302824	1
35	4	heart rate	-1.3744188721185255	1
16	4	heart rate	-0.08678041288537727	1
33	3	heart rate	0.0900007183000487	1
17	3	heart rate	0.009674072316989314	1
31	3	heart rate	0.07835065969901699	0
21	4	heart rate	1.2315655924940978	1
9	3	heart rate	-0.1886215359184268	0
24	3	heart rate	1.08035218405948	1
5	3	heart rate	-0.5987201650947102	0
27	3	heart rate	0.5505834523013047	0
12	3	heart rate	0.14145190342707012	0
22	4	heart rate	1.047811119808678	0
33	4	heart rate	0.0632910752562042	0
20	3	heart rate	-0.8066807646665176	1
7	4	heart rate	0.8576847550314051	1
19	3	heart rate	0.1982385670225402	1
60	3	heart rate	0.965387927568138	0
13	3	heart rate	-1.4890277947931512	0
31	4	heart rate	0.43994247326603225	1
37	3	heart rate	-1.4299527885538457	0
4	4	heart rate	-0.5666217798423733	1
55	3	heart rate	-0.12954774924227613	0
25	4	heart rate	0.7507924243253338	0
18	4	heart rate	0.25632645743192867	1
39	4	heart rate	0.04775146340927367	0
19	2	heart rate	0.037020637456449894	1
30	1	heart rate	0.3205965271952654	1
5	1	heart rate	-0.7031476135940852	0
57	2	heart rate	0.5833970720826711	1
37	2	heart rate	-1.1390611516073281	1
55	1	heart rate	-0.3660427920117771	0
29	1	heart rate	-0.34143909128932526	0
55	2	heart rate	-0.45663404322899215	1
37	1	heart rate	-1.1080601466304847	0
32	1	heart rate	-1.1633598118354969	1
56	1	heart rate	0.1631869285523715	0
6	2	heart rate	0.3075902521306118	0
5	2	heart rate	-0.7894552950363947	0
13	1	heart rate	-1.3413735186909856	0
19	1	heart rate	-0.07340042795564793	0
20	1	heart rate	-0.6930034954323725	0
50	1	heart rate	-0.31205516892909774	0
56	2	heart rate	-0.19569442243626184	0
10	2	heart rate	0.2550411389902007	0
12	1	heart rate	0.27174036520580963	0
17	1	heart rate	0.7297999541202355	0
60	1	heart rate	0.9619185566796704	0
27	1	heart rate	-0.05003218339589146	0
60	2	heart rate	0.6297248008145311	0
1	2	heart rate	1.1068267140239725	0
33	2	heart rate	0.24111181828605793	1
35	2	heart rate	-1.7841697715291474	1
58	1	heart rate	2.472547845243387	1
54	1	heart rate	1.1663405809354466	0
31	2	heart rate	0.39060286322973725	1
16	1	heart rate	-0.6844014309256462	0
9	2	heart rate	-0.3305619542304867	1
21	1	heart rate	0.71482992100532	0
46	2	heart rate	-0.25163239241133695	0
48	1	heart rate	-1.1739202204426546	0
25	1	heart rate	0.6318439507806223	0
22	1	heart rate	0.9528964723679317	0
38	1	heart rate	-0.3743817912686804	0
7	1	heart rate	0.8146992442133256	0
12	2	heart rate	0.4944365403963821	1
36	1	heart rate	1.2479878604350316	0
20	2	heart rate	-0.9877645125368542	1
4	1	heart rate	-0.3504727193663421	0
47	2	heart rate	-0.3115499533350054	1
3	1	heart rate	-0.274576669446382	1
27	2	heart rate	-0.29067342906778265	1
9	1	heart rate	0.08799783938791958	0
24	1	heart rate	1.2173037993349112	0
52	2	heart rate	-0.4134145933831444	1
6	1	heart rate	1.010544802125211	1
11	2	heart rate	0.7151074218620449	1
31	1	heart rate	0.26381532810916225	0
25	2	heart rate	1.3793878781173023	1
52	1	heart rate	-0.3821452119617999	0
21	2	heart rate	0.800614958720656	1
18	1	heart rate	-0.30493868026528315	0
16	2	heart rate	-0.36515637126889083	1
7	2	heart rate	0.670204000123126	0
11	1	heart rate	0.6801018721114155	0
23	1	heart rate	-0.40692794109108293	0
54	2	heart rate	1.1979542146360693	0
49	1	heart rate	0.7621020661509011	0
34	1	heart rate	0.6918136005923935	0
58	2	heart rate	3.4919898040304047	1
34	2	heart rate	0.4730528595480659	1
39	1	heart rate	0.09712543690489502	0
1	1	heart rate	1.298483955911961	1
23	2	heart rate	-0.22581477480117518	1
51	1	heart rate	0.19293184950334621	0
22	2	heart rate	0.8578174936755071	1
10	1	heart rate	0.1745072184355578	0
57	1	heart rate	0.7434787705395971	0
2	2	heart rate	0.4375351702161593	1
53	1	heart rate	-0.1625228828312839	1
3	2	heart rate	-1.363028158131304	1
47	1	heart rate	-0.9592909972488367	1
35	1	heart rate	-1.46518718366839	0
28	1	heart rate	-0.08132829816093229	0
4	2	heart rate	-0.08987474200142961	1
33	1	heart rate	-0.14419619933988653	0
18	2	heart rate	-0.1094144893337744	1
48	2	heart rate	-1.2885167559777586	1
46	1	heart rate	-0.16519043951208123	0
53	1	pupil size	-0.10303993818341704	1
38	1	pupil size	0.019362946387179805	0
29	3	pupil size	-2.2135651816523767	1
34	4	pupil size	-0.27510909346517226	0
8	4	pupil size	0.5962784195577696	0
39	1	pupil size	-0.021644672538473624	0
1	2	pupil size	-0.9677059965375113	0
17	3	pupil size	0.4083527545307232	1
10	3	pupil size	-0.46427848507893466	1
36	3	pupil size	-0.23035935210968222	1
28	1	pupil size	0.5310090279019171	0
36	1	pupil size	-0.41874515725834854	0
1	4	pupil size	-0.8906461104417576	0
49	1	pupil size	0.8271438058727565	0
30	3	pupil size	-0.84454638273003	0
38	3	pupil size	-0.03880046922988978	0
39	3	pupil size	-0.33352356961116786	1
30	1	pupil size	-0.7664392150984849	1
28	3	pupil size	0.2697356403592429	1
49	3	pupil size	0.5511773277305299	1
51	1	pupil size	0.678264155693833	0
51	3	pupil size	0.4065525884731899	1
29	1	pupil size	-1.9500678352913456	0
53	3	pupil size	-0.26696872157701584	1
50	3	pupil size	-0.3897866042674388	0
50	2	pupil size	-0.5005089524983605	1
10	1	pupil size	-0.6084285082816014	0
31	1	pupil size	-1.0133899915559559	0
33	1	pupil size	0.005005435692288964	0
35	1	pupil size	-0.23677758026909812	0
10	4	pupil size	-0.4228497823076421	1
50	4	pupil size	-0.49418374907003904	1
46	1	pupil size	-0.037452783586512946	0
38	4	pupil size	-0.005005435692289649	1
47	1	pupil size	-0.24541263690167925	1
36	4	pupil size	-0.5327890547864242	0
30	4	pupil size	-0.9208643065785471	1
7	4	pupil size	-1.4681962784208957	1
57	1	pupil size	1.0159041175770274	0
6	1	pupil size	0.5596041854989608	1
52	1	pupil size	0.5939288400168714	0
18	1	pupil size	0.38704019894753633	0
17	4	pupil size	0.26998809504712384	1
53	4	pupil size	-0.3985723876007623	0
28	4	pupil size	0.05203842130500498	1
34	1	pupil size	-0.3182571293451363	0
51	4	pupil size	0.2885170607075561	0
8	1	pupil size	0.1058937958410942	0
49	4	pupil size	0.6403298932320067	0
29	4	pupil size	-2.208928097103745	1
3	4	pupil size	-1.1836401531984941	1
2	4	pupil size	0.6964082452694921	0
48	4	pupil size	0.2833974217925589	1
18	4	pupil size	0.5324582995368176	1
52	4	pupil size	0.6361196816873788	0
6	4	pupil size	0.5737849131992667	1
57	4	pupil size	1.3012358431261095	1
47	4	pupil size	-0.04890515070500382	0
46	4	pupil size	0.035379402808985744	1
35	4	pupil size	-0.052511120853917855	1
7	1	pupil size	-1.3819076776993253	0
33	4	pupil size	-0.2445558796779104	0
31	4	pupil size	-0.8298925248421039	1
3	1	pupil size	-1.3030992328136148	1
2	1	pupil size	0.9702690054933014	0
48	1	pupil size	0.59517077103005	0
56	1	pupil size	0.8918790535157732	0
5	1	pupil size	0.23605940757274768	0
60	4	pupil size	0.6785455251921642	0
37	4	pupil size	-0.5849579859473247	0
55	1	pupil size	0.209986232065838	0
55	4	pupil size	0.08423001607613478	0
5	4	pupil size	0.008923295681973023	1
37	1	pupil size	-0.343039195832149	0
56	4	pupil size	0.8146283367042535	1
60	1	pupil size	0.9334082994847636	0
50	1	pupil size	-0.25467067333193716	0
8	2	pupil size	0.5945107614430344	1
17	1	pupil size	0.5140202413173183	0
1	1	pupil size	-1.2322884763515618	1
49	2	pupil size	0.7509932965495935	1
2	2	pupil size	0.9869291580909092	1
33	2	pupil size	0.07044104176211423	1
51	2	pupil size	0.610510845656117	1
35	2	pupil size	-0.44293989083182933	1
28	2	pupil size	0.42326541103097937	1
18	3	pupil size	0.021584732171160435	0
46	2	pupil size	-0.05362798050209277	0
53	2	pupil size	-0.42778511711279155	0
60	3	pupil size	0.9290457994933107	0
47	2	pupil size	-0.4763686747084317	1
37	3	pupil size	-0.22621131966561167	0
17	2	pupil size	0.3486124027663974	0
7	2	pupil size	-1.776590599301214	0
55	3	pupil size	0.45986285888932354	0
31	2	pupil size	-1.0696301107496484	1
31	3	pupil size	-0.8547466808311345	0
48	2	pupil size	0.2718778387628449	1
33	3	pupil size	0.10291727218548655	1
55	2	pupil size	0.23717812871293578	1
37	2	pupil size	-0.6401130813798225	1
52	3	pupil size	0.5334209714443106	1
60	2	pupil size	0.34968929620197525	0
6	3	pupil size	0.6726607777250379	0
5	2	pupil size	0.1348864473845142	0
57	3	pupil size	0.9271762751489959	0
57	2	pupil size	0.8202540549216892	1
34	3	pupil size	-0.3208401078884851	1
8	3	pupil size	0.2602339993288162	0
56	2	pupil size	0.789068906306479	0
46	3	pupil size	-0.011238299372700118	0
1	3	pupil size	-0.8492605796819166	1
39	4	pupil size	-0.3345868551344404	0
35	3	pupil size	-0.09807663485209922	1
39	2	pupil size	-0.49469034074055984	1
47	3	pupil size	-0.2241962802716869	1
5	3	pupil size	0.30946305290979226	0
3	2	pupil size	-1.1373734746753348	1
38	2	pupil size	0.05182484474802089	0
30	2	pupil size	-0.910254756759057	0
48	3	pupil size	0.5558120842345137	1
29	2	pupil size	-2.2791451842816723	1
36	2	pupil size	-0.24132554594691244	1
7	3	pupil size	-1.5329143716895868	0
52	2	pupil size	0.6911280493176694	1
2	3	pupil size	0.5884443793206139	1
10	2	pupil size	-0.2531955944051969	0
18	2	pupil size	0.052793339306083834	1
56	3	pupil size	0.9175582396108152	1
6	2	pupil size	0.5573679278884244	0
34	2	pupil size	-0.5668645996398889	1
3	3	pupil size	-1.4188467746639173	1
53	4	skin temperature	-0.17562059662808335	0
48	4	skin temperature	-0.9208450010111736	1
19	1	skin temperature	-0.22629931524472058	0
1	3	skin temperature	0.10337901583114352	1
28	4	skin temperature	-0.8142844064758655	1
12	1	skin temperature	0.12197276312873508	0
7	4	skin temperature	0.9063892972052912	1
20	1	skin temperature	-0.7422267919741474	0
23	1	skin temperature	-0.180125475139495	0
4	4	skin temperature	-0.2869173558209597	1
39	2	skin temperature	0.14202861791002114	1
58	2	skin temperature	-0.6317803861016107	1
56	2	skin temperature	0.2947756661436042	0
32	2	skin temperature	-0.8749447644569638	1
38	2	skin temperature	0.32248274840671726	0
1	1	skin temperature	0.635846741590219	1
50	2	skin temperature	-0.47930994926862774	1
11	3	skin temperature	-0.05405441065296825	1
37	4	skin temperature	0.37566901349358234	0
55	1	skin temperature	-0.3260744593702218	0
55	2	skin temperature	0.1529904425726042	1
23	3	skin temperature	-0.7148189943669176	1
55	4	skin temperature	0.0019387943022328954	0
49	4	skin temperature	0.1609558572246632	0
10	2	skin temperature	-1.0392419486627162	0
37	1	skin temperature	0.13420754703670615	0
5	2	skin temperature	0.07758226676569681	0
5	4	skin temperature	-0.17004735645730612	1
8	1	skin temperature	0.5492075412373136	0
34	3	skin temperature	-0.2472730330020958	1
51	4	skin temperature	0.07939282082793359	0
8	3	skin temperature	0.09931592801724262	0
56	4	skin temperature	0.4506988036660333	1
27	1	skin temperature	-1.3705523770027677	0
34	1	skin temperature	-0.35753076155988217	0
22	4	skin temperature	0.4644411547520931	0
49	2	skin temperature	0.05716524594448599	1
9	1	skin temperature	0.3911889110640944	0
38	4	skin temperature	0.6163578650826178	1
47	1	skin temperature	1.4035735352635081	1
29	2	skin temperature	-0.07585966852311933	1
17	2	skin temperature	-1.7675323383289843	0
13	4	skin temperature	-0.377073417419284	1
36	4	skin temperature	0.9032844079760166	0
52	1	skin temperature	0.3912299654199114	0
21	2	skin temperature	-2.9655497231412653	1
57	1	skin temperature	0.8226153432325071	0
7	2	skin temperature	0.779640057829986	0
30	4	skin temperature	0.8777002061510149	1
24	2	skin temperature	0.5799003071850799	1
32	4	skin temperature	-0.9072635064702407	1
22	2	skin temperature	0.12663885297052932	1
13	2	skin temperature	-0.2558609616674998	1
29	4	skin temperature	0.3519656098305539	1
6	1	skin temperature	0.08458509493808877	1
24	4	skin temperature	0.5127520234603288	0
4	2	skin temperature	-0.9407630063634708	1
53	2	skin temperature	-0.8170890865454983	0
50	4	skin temperature	-0.019215746505189635	1
36	2	skin temperature	0.5550868441394734	1
21	4	skin temperature	-2.4567238597074468	1
31	1	skin temperature	-0.10939623458243879	0
54	2	skin temperature	-0.0718433149637942	0
16	4	skin temperature	-0.37256584771501766	1
33	1	skin temperature	-0.5511245777693755	0
11	1	skin temperature	0.5260237582379099	0
54	4	skin temperature	0.20372086209612064	0
48	2	skin temperature	-0.8258389812177028	1
51	2	skin temperature	-0.8106411421311275	1
58	4	skin temperature	0.008266403827503727	1
35	1	skin temperature	0.12316109720848008	0
2	2	skin temperature	-0.09009698799795884	1
28	2	skin temperature	-0.9785050548345978	1
10	4	skin temperature	-0.48847854711814964	1
46	1	skin temperature	0.11059927036172018	0
30	2	skin temperature	-0.11067021974953203	0
16	2	skin temperature	-0.9892952459217751	1
17	4	skin temperature	-1.309278786113217	1
37	2	skin temperature	0.5842890430889354	1
8	2	skin temperature	0.5047905425504371	1
19	4	skin temperature	0.3379142046253568	1
13	3	skin temperature	-0.3942907976409914	0
17	1	skin temperature	-2.3956680400707335	0
24	3	skin temperature	0.5223790792908867	1
24	1	skin temperature	0.3592866906763274	0
6	2	skin temperature	0.015253887754133638	0
17	3	skin temperature	-1.4206858250455454	1
5	3	skin temperature	-0.6160076062559183	0
13	1	skin temperature	-0.44478858997367987	0
53	3	skin temperature	-0.21689128430556145	1
32	1	skin temperature	-0.9551211541988368	1
56	3	skin temperature	0.04747453767572171	1
55	3	skin temperature	-0.752704847856416	0
29	1	skin temperature	-0.7237881583128741	0
57	2	skin temperature	0.6711516693254403	1
51	3	skin temperature	0.0015437797705250217	1
37	3	skin temperature	-0.316323738431355	0
49	3	skin temperature	0.16775291133889536	1
30	1	skin temperature	-0.8131669568368421	1
47	2	skin temperature	1.37231421128966	1
39	3	skin temperature	0.4504585461548646	1
19	3	skin temperature	-0.7974383957339178	1
36	1	skin temperature	0.18879090480363864	0
28	3	skin temperature	-0.8382386860944817	1
1	4	skin temperature	-0.5923484261180868	0
52	2	skin temperature	0.2735624244856148	1
53	1	skin temperature	-1.5071609967218673	1
54	3	skin temperature	0.5200213400163333	1
1	2	skin temperature	0.5010937414961728	0
58	3	skin temperature	0.20546253828897146	0
21	3	skin temperature	-1.7863512828806045	1
39	1	skin temperature	-0.38204405578567074	0
34	2	skin temperature	-0.3088461884255623	1
10	3	skin temperature	0.1075439586689699	1
23	2	skin temperature	-0.3691837015011223	1
22	3	skin temperature	0.8206018845316908	1
11	2	skin temperature	0.40376297545830936	1
32	3	skin temperature	-0.8425557727326669	1
50	3	skin temperature	0.0	0
7	3	skin temperature	1.1701537131244992	0
38	3	skin temperature	0.7921354479662867	0
51	1	skin temperature	-1.8107365673293347	0
4	3	skin temperature	0.45427990859460543	1
36	3	skin temperature	1.1263928310049076	1
14	2	skin temperature	0.22097297012200312	1
30	3	skin temperature	0.41729880110921563	0
28	1	skin temperature	-1.23902820506049	0
48	3	skin temperature	-1.6701428930053221	1
29	3	skin temperature	0.30738666653688107	1
49	1	skin temperature	-0.5529164315702088	0
5	1	skin temperature	-0.48661087731837915	0
46	2	skin temperature	0.22652462394648873	0
8	4	skin temperature	-0.8815153300026716	0
46	3	skin temperature	0.08716216697879407	0
46	4	skin temperature	-0.7789927313114304	1
22	1	skin temperature	0.6676529459512509	0
12	2	skin temperature	0.594794251264913	1
47	3	skin temperature	0.8649349134159585	1
35	4	skin temperature	0.6914192516444119	1
7	1	skin temperature	1.065554527871765	0
20	2	skin temperature	-0.8376891897115931	1
33	4	skin temperature	-0.11747615426769982	0
57	3	skin temperature	0.3244510811858785	0
27	2	skin temperature	-0.24251844134050252	1
4	1	skin temperature	0.2461429133988826	0
19	2	skin temperature	0.6307516800285583	1
16	3	skin temperature	0.32107029887646665	1
9	4	skin temperature	0.5175313779674544	0
27	4	skin temperature	-0.8715717992933636	0
48	1	skin temperature	-1.2032917574792088	0
52	3	skin temperature	0.12169913387757829	1
12	4	skin temperature	0.346292267082991	1
56	1	skin temperature	0.34556342125390127	0
20	4	skin temperature	-0.8353049830445263	1
14	3	skin temperature	-0.3422791084064879	1
31	4	skin temperature	0.11689882094517505	1
20	3	skin temperature	-0.7504337142748381	1
47	4	skin temperature	-0.06658565685452536	0
35	3	skin temperature	-0.4337950208257156	1
38	1	skin temperature	0.7540934159780961	0
12	3	skin temperature	-0.49555524187757677	0
35	2	skin temperature	0.7860289197223866	1
34	4	skin temperature	-0.3846728664827868	0
27	3	skin temperature	-1.6424377514514854	0
50	1	skin temperature	-0.010409940856979556	0
23	4	skin temperature	-1.4256698271378083	1
33	2	skin temperature	0.23901653115848465	1
11	4	skin temperature	-0.6993232351013471	0
10	1	skin temperature	-0.015478559237665675	0
21	1	skin temperature	-2.05300157155	0
9	3	skin temperature	0.007021621195425399	0
14	4	skin temperature	-1.1446833935327727	1
58	1	skin temperature	0.218241691941524	1
52	4	skin temperature	-0.14282163929698535	0
31	2	skin temperature	0.2400739122758519	1
54	1	skin temperature	0.4208658660533436	0
33	3	skin temperature	-0.9996311739857022	1
6	4	skin temperature	-0.09287394125610386	1
16	1	skin temperature	0.09445340636815172	0
9	2	skin temperature	0.5381046533356247	1
57	4	skin temperature	-0.4609083098748518	1
31	3	skin temperature	-0.6699617369848444	0
6	3	skin temperature	0.11314927313148161	0
